# Supplementary material for: Salivary CD5L as a Potential Non-Invasive Biomarker for Pathological Staging and Prognostic Assessment in Oral Squamous Cell Carcinoma
Source: Diagnostics (Basel). 2026 Jun 16;16(12):1856. doi: 10.3390/diagnostics16121856 (PMC13297783; doi:10.3390/diagnostics16121856)
Supplement: Supplementary file 1 [file diagnostics-16-01856-s001.zip]

Archive with 1 entries (1 files):
- diagnostics-4333449-supplementary.png
